# Supplementary material for: Outcomes and Diagnostic Processes in Outpatients with Presumptive Tuberculosis in Zomba District, Malawi
Source: PLoS One. 2015 Nov 10;10(11):e0141414. doi: 10.1371/journal.pone.0141414 (PMC4640882; doi:10.1371/journal.pone.0141414)
Supplement: S1 Dataset — (XLS) [file pone.0141414.s001.xls]

## Sheet: PONED1518321 DATASET
ID	SiteNAM	SEX	AGE	CCDU	SMOK	CCPR	PRTB	PRTBStartD	HTC_AT_REG	ON_ART	ARTStartDate	HTCDate	HTCR6Mo_	HTCART	CPT	IPT	SPUT	DatLab	AFBr	Xsample	Xpert	FollProt	CXR	TBTx	TBTxD	TREAT	HOSP	HOSPD	OUTC	DEATHD	CoD	Unknown6Mo	Death1vs0	Death1vs0NODF	HIV6Mo1Pos2UNkn3NEG	OnART1Not2UNk3NEG4	TIMEtoTreat
1	2	1	26	12	2	2	2		4	#NULL!			9	4	#NULL!	#NULL!	1	25/01/2013	2	2	0	#NULL!	2	2		0	2		1		#NULL!	1	0	0	2	3	#NULL!
2	2	1	41	8	2	2	2		4	1	12/02/2013	12/02/2013	1	1	1	2	1	02/12/2013	2	2	0	#NULL!	1	2		1	2		1		#NULL!	0	0	0	1	1	0
3	2	1	40	2	2	2	2		1	1	12/02/2013		1	1	#NULL!	#NULL!	1	14/02/2013	2	2	0	#NULL!	1	2		1	1	17/05/2013	4	17/05/2013	1	0	1	1	1	1	95
4	2	1	35	29	2	1	1	10/08/2012	1	1	30/11/2012		1	1	1	2	1	14/02/2013	2	2	0	#NULL!	2	2		1	2		1		#NULL!	0	0	0	1	1	4
5	2	1	32	3	2	2	1	01/01/2004	4	#NULL!		13/02/2013	2	3	2	2	1	21/02/2013	2	2	0	#NULL!	2	2		0	2		2		#NULL!	0	0	0	3	4	#NULL!
6	2	2	32	2	2	2	2		4	2		07/03/2013	2	3	#NULL!	#NULL!	1	12/02/2013	1	2	0	1	2	1	15/03/2013	0	2		1		#NULL!	0	0	0	3	4	20
7	2	2	34	4	2	1	1	01/07/2003	1	1	05/10/2011		1	1	1	2	1	14/03/2013	2	2	0	#NULL!	2	2		1	2		1		#NULL!	0	0	0	1	1	14
8	2	2	23	4	2	1	2		4	2		06/03/2013	2	3	#NULL!	#NULL!	1	06/03/2013	1	2	0	1	1	1	19/03/2013	1	2		1		#NULL!	0	0	0	3	4	13
9	2	1	55	2	1	2	2		2	#NULL!		07/03/2013	2	3	#NULL!	#NULL!	1	26/08/2013	2	2	0	#NULL!	2	2		1	2		1		#NULL!	0	0	0	3	4	132
10	2	2	45	12	2	1	2		1	#NULL!			1	2	2	2	1	26/03/2013	2	2	0	#NULL!	2	2		1	2		1		#NULL!	0	0	0	1	2	80
11	2	1	27	8	2	2	2		4	#NULL!			9	4	#NULL!	#NULL!	1	03/04/2013	2	2	0	#NULL!	2	2		1	2		1		#NULL!	1	0	0	2	3	1
12	2	1	16	3	2	1	2		4	#NULL!			9	4	2	2	1	03/04/2013	2	2	0	#NULL!	2	2		0	2		1		#NULL!	1	0	0	2	3	#NULL!
13	2	2	40	8	2	1	2		1	1	25/04/2011		1	1	1	2	1	17/04/2013	2	1	2	1	1	2		1	2		1		#NULL!	0	0	0	1	1	#NULL!
14	2	1	40	4	2	1	1	01/01/2003	4	#NULL!		30/05/2013	2	3	#NULL!	#NULL!	1	29/04/2013	2	1	2	1	2	2		0	2		1		#NULL!	0	0	0	3	4	#NULL!
15	2	1	42	3	2	1	2		4	#NULL!		29/04/2013	2	3	2	2	1	11/04/2013	2	2	0	#NULL!	2	2		1	2		1		#NULL!	0	0	0	3	4	16
16	2	1	49	4	2	1	2		2	#NULL!		09/04/2013	2	3	#NULL!	#NULL!	1	02/05/2013	2	1	1	1	2	1	08/05/2013	0	2		1		#NULL!	0	0	0	3	4	6
17	2	2	26	8	2	2	2		4	#NULL!			9	4	#NULL!	#NULL!	1	30/05/2013	2	2	0	#NULL!	1	2		0	#NULL!		3		#NULL!	1	0	#NULL!	2	3	#NULL!
18	2	2	33	1	2	2	2		1	1	05/09/2008		1	1	1	2	1	17/05/2013	2	2	0	#NULL!	2	2		1	2		1		#NULL!	0	0	0	1	1	14
19	2	1	31	1	2	1	2		4	#NULL!			9	4	#NULL!	#NULL!	2		3	2	0	#NULL!	#NULL!	2		0	1		4		#NULL!	1	1	1	2	3	#NULL!
20	2	1	31	4	2	1	2		4	#NULL!		04/10/2013	2	3	#NULL!	#NULL!	1	22/05/2013	2	2	0	#NULL!	1	2		1	2		1		#NULL!	0	0	0	3	4	12
21	2	2	45	2	2	1	2		1	1	13/01/2008	16/05/2008	1	1	1	2	1	16/05/2013	2	2	0	#NULL!	1	2		0	1	03/08/2013	1		#NULL!	0	0	0	1	1	#NULL!
22	2	2	25	1	2	2	2		1	1	#REF!		1	1	1	2	1	17/05/2013	2	2	0	#NULL!	2	2		1	2		1		#NULL!	0	0	0	1	1	0
23	2	1	41	4	2	1	2		4	#NULL!			9	4	#NULL!	#NULL!	1	17/05/2013	2	2	0	#NULL!	2	2		1	2		1		#NULL!	1	0	0	2	3	12
24	2	2	43	2	2	2	2		4	1	#REF!	16/05/2013	1	1	1	2	1	24/05/2013	2	2	0	#NULL!	1	2		1	2		1		#NULL!	0	0	0	1	1	#NULL!
25	2	1	64	3	1	1	2		4	#NULL!			9	4	#NULL!	#NULL!	1	24/05/2013	2	2	0	#NULL!	#NULL!	2		0	#NULL!		3		#NULL!	1	0	#NULL!	2	3	#NULL!
26	2	2	57	4	2	2	2		4	#NULL!		07/06/2013	2	3	#NULL!	#NULL!	1	24/05/2013	2	2	0	#NULL!	1	2		1	2		1		#NULL!	0	0	0	3	4	21
27	2	2	26	6	2	1	2		4	#NULL!			9	4	#NULL!	#NULL!	1	22/05/2013	2	1	2	1	2	2		0	2		1		#NULL!	1	0	0	2	3	#NULL!
28	2	2	49	1	1	1	2		4	#NULL!		07/06/2013	2	3	#NULL!	#NULL!	1	30/05/2013	2	2	0	#NULL!	1	2		1	2		1		#NULL!	0	0	0	3	4	8
29	2	2	28	2	2	2	2		4	#NULL!		11/11/2013	2	3	#NULL!	#NULL!	1	31/05/2013	2	1	2	1	2	2		1	2		1		#NULL!	0	0	0	3	4	#NULL!
30	2	2	38	2	2	2	2		1	1	30/12/2010		1	1	1	#NULL!	1	05/06/2013	2	2	0	#NULL!	2	2		1	2		1		#NULL!	0	0	0	1	1	17
31	2	2	46	3	2	2	2		4	1	#REF!	21/06/2013	1	1	1	2	1	13/06/2013	2	2	0	#NULL!	2	2		1	2		1		#NULL!	0	0	0	1	1	16
32	2	1	25	10	2	2	2		1	1	22/03/2013		1	1	#NULL!	#NULL!	1	07/06/2013	1	2	0	1	2	1	14/06/2013	1	2		2		#NULL!	0	0	0	1	1	8
33	2	1	36	1	2	2	2		1	1	11/03/2009		1	1	#NULL!	#NULL!	1	18/06/2013	2	2	0	#NULL!	1	1	25/06/2013	1	2		2		#NULL!	0	0	0	1	1	14
34	2	1	60	3	1	1	2		4	2			9	4	#NULL!	#NULL!	1	17/06/2013	2	2	0	#NULL!	2	2		1	2		1		#NULL!	1	0	0	2	3	0
35	2	2	26	8	2	1	1		1	1	07/03/2006		1	1	1	#NULL!	1	13/06/2013	2	2	0	#NULL!	2	2		1	2		1		#NULL!	0	0	0	1	1	141
36	2	2	40	12	2	1	2		4	2			9	4	#NULL!	#NULL!	1	18/06/2013	2	2	0	#NULL!	2	2		1	2		1		#NULL!	1	0	0	2	3	#NULL!
37	2	1	33	8	2	1	2		1	1	20/07/2011		1	1	#NULL!	#NULL!	1	18/06/2013	2	2	0	#NULL!	1	1	26/06/2013	1	2		2		#NULL!	0	0	0	1	1	8
38	2	1	64	28	2	1	2		4	#NULL!			9	4	#NULL!	#NULL!	1	20/06/2013	2	2	0	#NULL!	2	2		0	2		4	27/09/2013	1	1	1	1	2	3	#NULL!
39	2	2	35	3	2	2	2		4	#NULL!			9	4	#NULL!	#NULL!	1	24/06/2013	2	2	0	#NULL!	2	2		0	2		1		#NULL!	1	0	0	2	3	#NULL!
40	2	2	42	3	2	1	2		1	1	03/06/2009		1	1	1	2	1	07/02/2013	2	2	0	#NULL!	2	2		1	2		1		#NULL!	0	0	0	1	1	0
41	2	2	51	4	2	2	2		4	#NULL!			9	4	#NULL!	#NULL!	1	26/06/2013	1	2	0	1	2	1	02/07/2013	0	1	13/11/2013	1		#NULL!	1	0	0	2	3	7
42	2	1	52	4	2	2	2		4	2		01/07/2013	2	3	#NULL!	#NULL!	1	14/08/2013	1	2	0	1	2	1	15/08/2013	1	2		1		#NULL!	0	0	0	3	4	50
43	2	1	33	2	1	2	2		1	1	#REF!		1	1	1	#NULL!	1	02/07/2013	2	2	0	#NULL!	2	2		1	2		1		#NULL!	0	0	0	1	1	2
44	2	2	20	3	2	1	2		4	#NULL!		25/10/2013	2	3	#NULL!	#NULL!	1	27/06/2013	1	2	0	1	2	1	01/07/2013	1	2		1		#NULL!	0	0	0	3	4	6
45	2	2	69	8	1	1	2		4	#NULL!			9	4	2	2	1	02/07/2013	2	2	0	#NULL!	2	2		0	2		2		#NULL!	1	0	0	2	3	#NULL!
46	2	1	44	#NULL!	2	1	2		1	1	25/03/2013		1	1	1	2	2		3	2	0	#NULL!	2	2		1	2		1		#NULL!	0	0	0	1	1	0
47	2	1	42	2	2	2	2		4	2		11/09/2013	2	3	#NULL!	#NULL!	1	28/06/2013	2	2	0	#NULL!	2	2		1	2		1		#NULL!	0	0	0	3	4	0
48	2	1	38	3	2	2	2		1	1	27/09/2011		1	1	1	2	1	12/07/2013	2	2	0	#NULL!	2	2		1	2		1		#NULL!	0	0	0	1	1	0
49	2	2	51	2	2	2	1		4	#NULL!			9	4	#NULL!	#NULL!	1	16/07/2013	2	2	0	#NULL!	2	2		1	2		1		#NULL!	1	0	0	2	3	0
50	2	1	23	3	2	2	2		4	1	#REF!	25/07/2013	1	1	1	2	1	28/06/2013	1	2	0	1	2	1	10/09/2013	1	1	10/09/2013	1		#NULL!	0	0	0	1	1	72
51	2	1	51	7	2	2	2		1	1	01/01/2000		1	1	#NULL!	#NULL!	1	07/07/2013	2	2	0	#NULL!	2	2		1	2		2		#NULL!	0	0	0	1	1	33
52	2	2	25	4	2	2	2		4	#NULL!			9	4	#NULL!	#NULL!	1	12/07/2013	2	2	0	#NULL!	#NULL!	2		0	#NULL!		3		#NULL!	1	0	#NULL!	2	3	#NULL!
53	2	2	49	3	2	2	2		1	1	24/11/2011		1	1	1	2	1	12/07/2013	2	2	0	#NULL!	2	2		1	2		1		#NULL!	0	0	0	1	1	12
54	2	1	40	12	2	2	2		4	#NULL!		04/07/2013	2	3	#NULL!	#NULL!	1	18/07/2013	2	2	0	#NULL!	2	2		1	2		1		#NULL!	0	0	0	3	4	18
55	2	2	54	3	2	2	2		4	#NULL!			9	4	#NULL!	#NULL!	1	03/07/2013	2	2	0	#NULL!	2	2		1	2		2		#NULL!	1	0	0	2	3	102
56	2	1	31	#NULL!	2	1	2		4	2			9	4	#NULL!	#NULL!	1	14/08/2013	2	2	0	#NULL!	2	2		1	2		2		#NULL!	1	0	0	2	3	148
57	2	1	81	16	2	2	2		4	#NULL!			9	4	#NULL!	#NULL!	1	24/07/2013	2	1	2	1	1	2		0	1		4	06/09/2013	1	1	1	1	2	3	#NULL!
58	2	1	19	2	2	1	2		4	#NULL!		01/11/2013	2	3	#NULL!	#NULL!	1	25/07/2013	2	2	0	#NULL!	2	2		1	2		1		#NULL!	0	0	0	3	4	33
59	1	2	48	#NULL!	2	2	1	01/09/2002	1	1	24/06/2009		1	1	1	#NULL!	1	05/03/2013	2	2	0	#NULL!	1	1	13/02/2013	0	1		1		#NULL!	0	0	0	1	1	7
60	2	1	49	2	1	2	2		4	#NULL!		12/11/2013	2	3	#NULL!	#NULL!	1	18/07/2013	2	2	0	#NULL!	1	2		1	2		2		#NULL!	0	0	0	3	4	116
61	2	1	40	4	2	2	2		4	2			9	4	#NULL!	#NULL!	1	17/07/2013	2	2	0	#NULL!	2	2		1	2		1		#NULL!	1	0	0	2	3	0
62	2	1	88	4	2	1	1	15/01/2003	4	#NULL!			9	4	#NULL!	#NULL!	1	22/07/2013	2	1	2	1	2	2		1	2		1		#NULL!	1	0	0	2	3	#NULL!
63	2	2	43	4	2	1	2		4	#NULL!		22/07/2013	2	3	#NULL!	#NULL!	1	22/07/2013	2	1	2	1	2	2		1	2		1		#NULL!	0	0	0	3	4	#NULL!
64	2	2	32	12	2	2	2		1	1	#REF!		1	1	1	2	1	10/07/2013	1	1	1	1	2	1	23/07/2013	1	2		1		#NULL!	0	0	0	1	1	0
65	2	2	70	3	1	1	2		4	#NULL!			9	4	#NULL!	#NULL!	1	24/07/2013	2	1	2	1	2	2		0	2		2		#NULL!	1	0	0	2	3	#NULL!
66	2	1	51	2	2	2	2		4	#NULL!		30/07/2013	2	3	#NULL!	#NULL!	1	15/07/2013	2	1	2	1	2	2		1	2		1		#NULL!	0	0	0	3	4	#NULL!
67	2	1	41	4	2	2	2		4	1	#REF!	23/07/2013	1	1	1	2	1	24/07/2013	2	1	2	1	2	2		1	2		1		#NULL!	0	0	0	1	1	#NULL!
68	2	1	42	1	2	2	1		1	1	#REF!		1	1	1	2	1	31/07/2013	2	2	0	#NULL!	2	2		1	2		1		#NULL!	0	0	0	1	1	0
69	2	1	33	3	2	1	1		1	1	#REF!		1	1	1	2	2		3	2	0	#NULL!	2	2		1	1		1		#NULL!	0	0	0	1	1	0
70	2	2	58	3	2	2	1	09/06/2010	4	#NULL!			9	4	#NULL!	#NULL!	1	29/07/2013	2	2	0	#NULL!	1	2		1	2		2		#NULL!	1	0	0	2	3	14
71	2	1	44	4	1	2	1	16/04/2008	1	1	#REF!		1	1	1	2	1	05/08/2013	2	2	0	#NULL!	1	2		1	1	26/08/2013	4	28/08/2013	1	0	1	1	1	1	31
72	2	1	40	2	2	1	2		1	1	#REF!		1	1	1	2	2		3	2	0	#NULL!	2	2		1	2		1		#NULL!	0	0	0	1	1	0
73	2	1	35	2	1	1	2		1	2	#REF!		1	2	#NULL!	#NULL!	1	29/07/2013	1	1	1	1	#NULL!	2		0	2	01/08/2013	4		1	0	1	1	1	2	#NULL!
74	2	1	16	52	2	2	1		1	1	#REF!		1	1	1	2	1	30/07/2013	2	2	0	#NULL!	1	2		1	2		1		#NULL!	0	0	0	1	1	0
75	2	1	64	3	2	1	2		4	#NULL!			9	4	2	2	1	14/08/2013	2	2	0	#NULL!	2	2		1	2		2		#NULL!	1	0	0	2	3	0
76	2	2	50	12	2	1	1		4	1	#REF!	20/08/2013	1	1	1	2	1	12/08/2013	2	1	2	1	1	1	27/08/2013	1	1	27/08/2013	1		#NULL!	0	0	0	1	1	#NULL!
77	2	1	49	12	2	1	2		4	#NULL!		07/08/2013	2	3	#NULL!	#NULL!	1	03/09/2013	2	2	0	#NULL!	2	2		1	2		1		#NULL!	0	0	0	3	4	70
78	2	2	37	2	2	1	2		1	1	#REF!		1	1	1	2	1	14/08/2013	2	2	0	#NULL!	2	2		1	2		1		#NULL!	0	0	0	1	1	0
79	2	2	71	2	2	2	2		4	#NULL!			9	4	2	2	1		3	2	0	#NULL!	1	2		1	2		2		#NULL!	1	0	0	2	3	0
80	2	2	45	1	2	2	2		4	#NULL!			9	4	#NULL!	#NULL!	1	21/08/2013	2	2	0	#NULL!	2	2		1	2		1		#NULL!	1	0	0	2	3	0
81	2	2	28	2	2	2	2		4	#NULL!			9	4	#NULL!	#NULL!	1	21/08/2013	2	2	0	#NULL!	#NULL!	2		0	#NULL!		3		#NULL!	1	0	#NULL!	2	3	#NULL!
82	2	1	52	3	2	2	2		4	#NULL!			9	4	#NULL!	#NULL!	1	20/08/2013	2	2	0	#NULL!	1	2		1	2		2		#NULL!	1	0	0	2	3	0
83	2	2	32	12	2	1	2		4	#NULL!		03/09/2013	2	3	#NULL!	#NULL!	1	26/08/2013	2	2	0	#NULL!	1	2		1	2		2		#NULL!	0	0	0	3	4	14
84	2	2	44	2	2	2	1		1	2	#REF!		1	2	1	2	2		3	2	0	#NULL!	1	2		1	2		1		#NULL!	0	0	0	1	2	0
85	2	1	60	2	2	2	2		4	#NULL!		14/08/2013	2	3	#NULL!	2	1	16/08/2013	2	2	0	#NULL!	2	2		0	2		1		#NULL!	0	0	0	3	4	#NULL!
86	2	2	24	1	2	1	2		4	#NULL!		21/08/2013	2	3	2	2	1	21/08/2013	2	2	0	#NULL!	2	2		1	2		1		#NULL!	0	0	0	3	4	0
87	2	1	34	4	2	2	2		1	2	#REF!		1	2	1	2	1	05/10/2013	2	2	0	#NULL!	2	2		1	2		1		#NULL!	0	0	0	1	2	0
88	2	1	35	2	1	2	2		4	2	#REF!	21/08/2013	1	2	1	2	1	22/08/2013	2	2	0	#NULL!	1	2		1	2		2		#NULL!	0	0	0	1	2	0
89	1	2	19	2	2	2	2		1	1	#REF!		1	1	#NULL!	#NULL!	3		3	2	0	#NULL!	#NULL!	2		0	1	13/02/2013	4	14/03/2013	1	0	1	1	1	1	#NULL!
90	1	2	39	#NULL!	2	2	2		1	1	05/09/2011		1	1	#NULL!	#NULL!	1	11/02/2013	2	1	2	1	1	2		0	2		1		#NULL!	0	0	0	1	1	#NULL!
91	1	1	57	2	2	2	2		1	1	02/06/2009		1	1	1	2	1	15/02/2013	2	1	2	1	2	2		1	2		2		#NULL!	0	0	0	1	1	#NULL!
92	1	2	32	2	2	1	2		1	1	19/08/2011		1	1	#NULL!	#NULL!	1	18/02/2013	1	2	0	1	2	1	18/02/2013	0	2		1		#NULL!	0	0	0	1	1	4
93	1	2	19	2	2	2	2		4	#NULL!		18/02/2013	2	3	#NULL!	#NULL!	1	19/02/2013	2	2	0	#NULL!	1	1	20/02/2013	1	2		1		#NULL!	0	0	0	3	4	2
94	1	1	41	1	1	1	2		1	1	#REF!	26/02/2012	1	1	1	2	1	28/02/2013	2	1	1	1	1	1	03/05/2013	1	1	03/07/2013	1		#NULL!	0	0	0	1	1	58
95	1	1	38	10	2	2	1	01/01/2010	4	1	#REF!	21/02/2013	1	1	1	#NULL!	1	18/02/2013	2	2	0	#NULL!	1	1	07/02/2013	1	2		1		#NULL!	0	0	0	1	1	19
96	1	1	45	3	2	2	2		4	1	#REF!	18/04/2013	1	1	1	#NULL!	1	28/03/2013	2	1	2	1	1	2		1	2		1		#NULL!	0	0	0	1	1	#NULL!
97	1	1	36	3	2	2	2		1	1	15/05/2007		1	1	#NULL!	#NULL!	1	20/02/2013	2	2	0	#NULL!	1	2		1	2		1		#NULL!	0	0	0	1	1	#NULL!
98	1	2	50	12	1	1	2		1	1	#REF!	25/02/2013	1	1	1	#NULL!	1	25/02/2013	2	1	2	1	1	1	26/02/2013	0	1	26/02/2013	1		#NULL!	0	0	0	1	1	#NULL!
99	1	1	64	5	1	2	1	01/01/2010	1	1	10/06/2009		1	1	1	2	1	22/02/2013	2	2	0	#NULL!	1	2		1	2		1		#NULL!	0	0	0	1	1	4
100	1	2	28	12	2	1	1	01/01/1990	2	#NULL!		08/02/2013	2	3	#NULL!	#NULL!	1	22/02/2013	2	2	0	#NULL!	1	2		0	2		1		#NULL!	0	0	0	3	4	#NULL!
101	1	2	37	2	2	2	1	01/01/2009	1	1	01/02/2007		1	1	#NULL!	#NULL!	1	22/02/2013	2	2	0	#NULL!	1	2		1	2		1		#NULL!	0	0	0	1	1	#NULL!
102	1	1	47	3	2	1	1	01/01/2000	1	1	22/05/2012		1	1	#NULL!	#NULL!	1	22/02/2013	2	1	1	1	2	1	09/06/2013	0	2		2		#NULL!	0	0	0	1	1	77
103	1	1	71	12	2	1	2		4	#NULL!			9	4	#NULL!	#NULL!	1	22/02/2013	2	1	2	1	1	2		1	2		1		#NULL!	1	0	0	2	3	#NULL!
104	1	1	35	12	2	1	2		4	1	#REF!	26/02/2013	1	1	2	2	1	25/02/2013	2	1	2	1	1	2		1	2		1		#NULL!	0	0	0	1	1	#NULL!
105	1	1	28	4	2	1	2		4	#NULL!			9	4	#NULL!	#NULL!	1	25/02/2013	2	1	2	1	1	2		1	2		2		#NULL!	1	0	0	2	3	#NULL!
106	1	2	34	4	2	1	2		4	2	#REF!	22/02/2013	1	2	1	1	1	28/02/2013	2	1	2	1	2	2		1	2		1		#NULL!	0	0	0	1	2	#NULL!
107	1	2	55	4	2	2	2		4	#NULL!			9	4	#NULL!	#NULL!	1	28/02/2013	2	1	2	1	1	2		1	2		2		#NULL!	1	0	0	2	3	#NULL!
108	1	2	25	25	2	2	1	01/07/2010	4	1	#REF!	28/02/2013	1	1	1	#NULL!	1	27/02/2013	2	1	2	1	1	1	28/02/2013	0	2		1		#NULL!	0	0	0	1	1	#NULL!
109	1	1	30	2	2	2	2		1	1	24/01/2011		1	1	#NULL!	#NULL!	1	06/03/2013	2	1	2	1	2	2		1	2		1		#NULL!	0	0	0	1	1	#NULL!
110	1	2	45	2	2	1	2		1	1	05/12/2012		1	1	1	1	1	08/03/2013	2	2	0	#NULL!	1	2		1	2		1		#NULL!	0	0	0	1	1	55
111	2	1	68	5	2	2	1	01/01/2009	4	#NULL!			9	4	2	2	1	11/03/2013	2	2	0	#NULL!	1	2		1	2		1		#NULL!	1	0	0	2	3	3
112	1	1	46	2	1	2	2		1	1	#REF!		1	1	1	#NULL!	1	07/03/2013	2	2	0	#NULL!	1	2		1	2		2		#NULL!	0	0	0	1	1	82
113	1	2	30	3	2	2	2		1	1	05/07/2012		1	1	1	2	1	06/03/2013	2	2	0	#NULL!	1	1	03/11/2013	1	2		1		#NULL!	0	0	0	1	1	5
114	1	1	51	4	2	2	2		1	1	#REF!		1	1	1	2	1	06/03/2013	2	1	2	1	1	2		1	2		2		#NULL!	0	0	0	1	1	#NULL!
115	1	1	62	1	2	2	2		4	#NULL!			9	4	#NULL!	#NULL!	1	10/03/2013	2	2	0	#NULL!	1	2		1	2		1		#NULL!	1	0	0	2	3	0
116	1	2	43	#NULL!	2	2	2		4	#NULL!			9	4	2	2	1	11/03/2013	2	2	0	#NULL!	2	2		1	2		2		#NULL!	1	0	0	2	3	#NULL!
117	1	2	32	1	2	2	#NULL!		4	#NULL!			9	4	#NULL!	#NULL!	1	27/03/2013	2	1	2	1	1	2		1	2		1		#NULL!	1	0	0	2	3	#NULL!
118	1	2	59	2	2	2	1	19/11/2008	4	1	#REF!	09/03/2013	1	1	1	#NULL!	1	11/03/2013	2	1	2	1	2	2		1	2		1		#NULL!	0	0	0	1	1	#NULL!
119	1	1	24	#NULL!	2	1	1	25/03/2009	2	#NULL!		01/01/2013	2	3	#NULL!	#NULL!	1	11/03/2013	2	1	2	1	2	2		0	2		1		#NULL!	0	0	0	3	4	#NULL!
120	1	1	75	1	2	1	2		1	1	30/08/2011		1	1	1	2	1	13/03/2013	2	1	2	1	1	2		1	2		1		#NULL!	0	0	0	1	1	#NULL!
121	1	1	53	8	2	1	1		1	1	15/11/2011		1	1	1	2	1	11/03/2013	2	1	1	1	1	1	14/03/2013	1	1	18/03/2013	1		#NULL!	0	0	0	1	1	2
122	1	2	24	4	2	1	2		4	#NULL!			9	4	#NULL!	#NULL!	1	12/03/2013	2	1	2	1	#NULL!	2		0	#NULL!		3		#NULL!	1	0	#NULL!	2	3	#NULL!
123	1	2	41	4	2	2	2		1	2	#REF!	16/02/2011	1	2	1	2	1	12/03/2013	2	1	2	1	1	2		1	2		1		#NULL!	0	0	0	1	2	#NULL!
124	1	2	40	5	2	2	2		4	#NULL!	#REF!	25/03/2013	1	2	#NULL!	#NULL!	1	12/03/2013	2	1	2	1	1	2		1	2		1		#NULL!	0	0	0	1	2	#NULL!
125	1	2	34	#NULL!	2	2	2		1	1	03/11/2010		1	1	1	2	1	13/03/2013	2	1	2	1	2	2		1	2		2		#NULL!	0	0	0	1	1	#NULL!
126	1	1	59	3	2	2	2		4	#NULL!			9	4	2	2	1	13/03/2013	2	1	2	1	1	2		1	2		1		#NULL!	1	0	0	2	3	#NULL!
127	1	2	24	16	2	1	2		1	1	14/01/2013		1	1	1	2	1	14/03/2013	2	1	2	1	1	2		0	1	05/01/2013	1		#NULL!	0	0	0	1	1	#NULL!
128	1	2	55	2	2	2	1	01/01/2008	4	#NULL!			9	4	#NULL!	#NULL!	1	14/03/2013	2	1	2	1	1	2		1	2		1		#NULL!	1	0	0	2	3	#NULL!
129	1	2	46	3	2	2	2		1	1	01/01/2004		1	1	1	2	1	15/03/2013	2	2	0	#NULL!	1	2		0	2		1		#NULL!	0	0	0	1	1	#NULL!
130	1	2	57	#NULL!	2	2	2		1	1	02/08/2006		1	1	#NULL!	2	1	15/03/2013	2	2	0	#NULL!	1	1		0	1	05/01/2013	1		#NULL!	0	0	0	1	1	#NULL!
131	1	1	22	5	2	1	2		4	#NULL!		28/08/2013	2	3	#NULL!	#NULL!	1	15/03/2013	2	1	1	1	1	1	18/03/2013	1	2		1		#NULL!	0	0	0	3	4	3
132	1	2	58	2	2	2	2		1	1	21/06/2011		1	1	1	2	1	18/03/2013	2	1	2	1	1	2		1	2		2		#NULL!	0	0	0	1	1	#NULL!
133	1	2	66	4	2	2	2		4	#NULL!			9	4	#NULL!	#NULL!	1	18/03/2013	2	1	2	1	1	2		0	2		2		#NULL!	1	0	0	2	3	#NULL!
134	1	1	38	3	1	1	2		1	1	20/02/2013		1	1	#NULL!	#NULL!	1	18/03/2013	2	1	2	1	1	1	19/03/2013	0	2		1		#NULL!	0	0	0	1	1	#NULL!
135	1	1	21	2	1	1	1	22/01/2013	1	1	22/01/2013		1	1	1	2	1	18/03/2013	2	2	0	#NULL!	1	1	22/01/2013	0	2		1		#NULL!	0	0	0	1	1	4
136	1	2	31	5	2	2	2		1	1	12/03/2013		1	1	1	#NULL!	1	19/03/2013	1	1	1	1	1	1	19/03/2013	1	1	19/03/2013	1		#NULL!	0	0	0	1	1	0
137	1	1	60	3	2	2	2		4	#NULL!			9	4	2	2	1	19/03/2013	2	1	2	1	2	2		0	1		4	14/08/2013	1	1	1	1	2	3	#NULL!
138	1	2	53	2	2	1	2		1	1	15/04/2008		1	1	#NULL!	#NULL!	1	19/03/2013	2	1	0	1	2	2		1	2		1		#NULL!	0	0	0	1	1	#NULL!
139	1	2	36	4	2	2	1		1	1	28/04/2008		1	1	1	2	1	18/03/2013	2	2	0	#NULL!	1	2		1	1	05/01/2013	1		#NULL!	0	0	0	1	1	2
140	1	2	50	1	2	2	2		3	2			8	4	#NULL!	#NULL!	1	20/03/2013	2	1	2	1	1	2		1	2		1		#NULL!	0	0	0	2	3	#NULL!
141	1	1	39	4	2	2	2		1	1	20/12/2012		1	1	1	1	1	20/03/2013	2	1	0	1	1	2		0	2		4	18/08/2013	1	0	1	1	1	1	#NULL!
142	1	2	49	3	2	1	1	07/11/2010	1	1	05/03/2013		1	1	1	#NULL!	1	20/03/2013	2	1	2	1	1	2		1	2		1		#NULL!	0	0	0	1	1	#NULL!
143	1	1	30	1	2	2	2		1	1	31/12/2012		1	1	1	2	1	20/03/2013	2	1	2	1	1	2		0	1		2		#NULL!	0	0	0	1	1	#NULL!
144	1	1	54	0	2	1	1	09/09/2010	3	2			8	4	#NULL!	#NULL!	1	20/03/2013	2	1	2	1	1	2		0	2		1		#NULL!	0	0	0	2	3	#NULL!
145	1	1	20	2	2	2	2		3	2			8	4	2	2	1	20/03/2013	2	1	2	1	1	2		0	2		1		#NULL!	0	0	0	2	3	#NULL!
146	1	2	40	4	2	1	2		1	1	07/07/2006		1	1	1	2	1	19/03/2013	2	1	2	1	1	2		1	2		1		#NULL!	0	0	0	1	1	#NULL!
147	1	2	67	2	2	1	2		1	1	10/05/2010		1	1	1	2	1	20/03/2013	2	1	2	1	1	2		1	2		1		#NULL!	0	0	0	1	1	#NULL!
148	1	2	24	4	2	2	2		1	1	02/04/2013		1	1	1	2	1	21/03/2013	2	1	2	1	1	2		0	1		4	05/06/2013	1	0	1	1	1	1	#NULL!
149	1	2	37	7	2	1	1		1	1	30/03/2013		1	1	1	1	1	25/03/2013	2	1	2	1	1	2		1	2		1		#NULL!	0	0	0	1	1	#NULL!
150	1	2	26	2	2	2	2		1	2	#REF!	13/09/2012	1	2	1	1	1	26/03/2013	2	1	2	1	2	2		1	2		1		#NULL!	0	0	0	1	2	#NULL!
151	1	1	22	4	2	2	1	23/06/2010	4	2		28/03/2013	2	3	#NULL!	#NULL!	1	26/03/2013	2	1	2	1	1	2		1	2		1		#NULL!	0	0	0	3	4	#NULL!
152	1	1	53	2	2	2	2		1	1	19/01/2012		1	1	1	2	1	26/03/2013	2	1	2	1	2	2		1	2		1		#NULL!	0	0	0	1	1	#NULL!
153	1	1	44	5	2	1	2		1	1	#REF!		1	1	1	1	1	26/03/2013	2	1	2	1	1	2		1	2		1		#NULL!	0	0	0	1	1	#NULL!
154	1	2	32	1	2	2	2		1	1	#REF!		1	1	1	2	1	27/03/2013	2	1	2	1	1	2		1	2		1		#NULL!	0	0	0	1	1	#NULL!
155	1	2	70	4	2	1	2		2	#NULL!		05/02/2013	2	3	#NULL!	#NULL!	1	27/03/2013	2	1	0	1	1	2		1	2		1		#NULL!	0	0	0	3	4	0
156	1	1	25	2	1	1	2		4	#NULL!		11/08/2013	2	3	#NULL!	#NULL!	1	27/03/2013	2	2	0	#NULL!	2	2		1	2		1		#NULL!	0	0	0	3	4	136
157	1	1	38	2	2	2	2		4	#NULL!			9	4	#NULL!	#NULL!	1	27/03/2013	2	1	2	1	2	2		1	2		1		#NULL!	1	0	0	2	3	#NULL!
158	1	2	39	3	2	2	1	07/09/2009	1	1	08/07/2008		1	1	1	2	1	27/03/2013	2	2	0	#NULL!	2	2		1	2		1		#NULL!	0	0	0	1	1	61
159	1	2	38	4	2	1	2		1	1	27/09/2011	07/07/2011	1	1	1	2	1	28/03/2013	2	1	2	1	1	2		1	1		1		#NULL!	0	0	0	1	1	#NULL!
160	1	2	49	49	2	1	2		4	2			9	4	#NULL!	#NULL!	1	28/03/2013	2	1	2	1	1	2		1	2		1		#NULL!	1	0	0	2	3	#NULL!
161	1	1	26	3	2	1	2		4	2			9	4	#NULL!	#NULL!	1	28/03/2013	2	1	0	1	1	2		1	2		1		#NULL!	1	0	0	2	3	0
162	1	1	36	2	2	2	2		1	1	19/03/2013		1	1	1	2	1	28/03/2013	2	1	2	1	2	2		1	2		1		#NULL!	0	0	0	1	1	#NULL!
163	1	1	56	8	2	1	1		1	1	#REF!		1	1	2	1	1	02/04/2013	1	1	2	1	2	1	02/04/2013	1	1	04/11/2013	4	04/11/2013	1	0	1	1	1	1	0
164	1	1	59	2	2	2	1		3	2			8	4	#NULL!	#NULL!	1	02/04/2013	2	1	0	1	1	2		1	2		1		#NULL!	0	0	0	2	3	0
165	1	1	38	4	2	2	2		1	1	#REF!		1	1	#NULL!	#NULL!	1	02/04/2013	2	1	0	1	1	1	27/03/2013	0	2		1		#NULL!	0	0	0	1	1	24
166	1	2	61	4	2	2	2		2	2		22/03/2013	2	3	#NULL!	#NULL!	1	04/02/2013	2	2	0	#NULL!	1	2		1	2		1		#NULL!	0	0	0	3	4	42
167	1	2	45	8	2	2	1	14/01/2008	1	1	24/10/2007		1	1	1	2	1	29/04/2013	2	1	2	1	1	2		1	1	14/10/2013	2		#NULL!	0	0	0	1	1	#NULL!
168	1	2	37	2	2	1	2		1	1	11/07/2011		1	1	1	2	1	05/04/2013	2	2	0	#NULL!	1	2		1	2		1		#NULL!	0	0	0	1	1	0
169	1	2	22	4	2	2	1		4	1	09/04/2013	29/03/2013	1	1	1	2	1	05/04/2013	2	2	0	#NULL!	1	2		1	1	26/03/2013	1		#NULL!	0	0	0	1	1	10
170	1	1	32	1	1	2	1		4	#NULL!			9	4	#NULL!	#NULL!	1	12/04/2013	2	2	0	#NULL!	1	2		0	2		1		#NULL!	1	0	0	2	3	0
171	1	2	43	1	2	2	2		1	1	28/09/2011		1	1	1	2	1	12/04/2013	2	2	0	#NULL!	1	1		1	1		4	17/07/2013	1	0	1	1	1	1	#NULL!
172	1	2	27	4	2	2	2		4	2			9	4	#NULL!	#NULL!	1	12/04/2013	2	2	0	#NULL!	2	2		1	2		1		#NULL!	1	0	0	2	3	1
173	1	1	73	4	1	2	2		4	#NULL!			9	4	#NULL!	#NULL!	1	03/11/2013	2	2	0	#NULL!	1	1	13/03/2013	1	2		1		#NULL!	1	0	0	2	3	1
174	1	2	51	3	2	2	2		4	2			9	4	#NULL!	#NULL!	1	15/04/2013	2	1	2	1	1	2		1	2		1		#NULL!	1	0	0	2	3	#NULL!
175	1	1	42	2	2	2	2		3	2			8	4	#NULL!	#NULL!	1	15/04/2013	2	1	2	1	#NULL!	2		0	#NULL!		#NULL!		#NULL!	0	0	#NULL!	2	3	#NULL!
176	1	2	32	4	2	2	2		3	2			8	4	#NULL!	#NULL!	1	15/04/2013	2	1	2	1	2	2		1	1		2		#NULL!	0	0	0	2	3	#NULL!
177	1	2	39	3	2	1	2		4	#NULL!			9	4	#NULL!	#NULL!	1	15/04/2013	2	1	2	1	1	2		1	2		1		#NULL!	1	0	0	2	3	#NULL!
178	1	2	39	3	2	1	2		1	1	03/11/2010	06/04/2013	1	1	1	2	1	15/04/2013	2	1	2	1	1	2		0	2		1		#NULL!	0	0	0	1	1	#NULL!
179	1	2	53	3	1	1	1		1	1	18/05/2011		1	1	1	#NULL!	1	15/04/2013	2	1	2	1	1	2		1	1	16/05/2013	1		#NULL!	0	0	0	1	1	#NULL!
180	1	1	22	2	2	2	2		1	1	18/02/2013		1	1	1	2	1	15/04/2013	1	2	0	1	2	1	18/02/2013	0	2		1		#NULL!	0	0	0	1	1	3
181	1	1	31	2	2	2	2		4	#NULL!		14/06/2013	2	3	#NULL!	#NULL!	1	15/04/2013	2	1	2	1	2	2		1	2		1		#NULL!	0	0	0	3	4	#NULL!
182	1	2	27	4	2	1	2		4	2		12/07/2013	2	3	#NULL!	#NULL!	1	16/04/2013	2	2	0	#NULL!	1	1	18/04/2013	1	1	16/07/2013	4	18/07/2013	1	0	1	1	3	4	2
183	1	2	31	4	2	1	2		1	1	#REF!		1	1	1	2	1	17/04/2013	2	1	2	1	2	2		0	2		4	26/06/2013	1	0	1	1	1	1	#NULL!
184	1	1	45	4	2	1	2		4	2			9	4	#NULL!	#NULL!	1	18/04/2013	2	1	2	1	1	1	18/04/2013	1	2		1		#NULL!	1	0	0	2	3	#NULL!
185	1	1	58	10	2	1	2		4	#NULL!		03/07/2013	2	3	#NULL!	#NULL!	1	18/04/2013	2	1	2	1	1	2		1	2		1		#NULL!	0	0	0	3	4	#NULL!
186	1	1	42	2	2	2	2		4	2		25/04/2013	2	3	#NULL!	#NULL!	1	18/04/2013	2	1	2	1	1	2		1	2		1		#NULL!	0	0	0	3	4	#NULL!
187	1	2	68	4	2	1	1		4	#NULL!			9	4	#NULL!	#NULL!	1	19/04/2013	2	1	2	1	1	2		1	2		2		#NULL!	1	0	0	2	3	#NULL!
188	1	1	71	2	1	2	1	23/07/2003	4	#NULL!			9	4	#NULL!	#NULL!	1	19/04/2013	2	1	2	1	1	2		1	1	13/09/2013	4	25/09/2013	1	1	1	1	2	3	#NULL!
189	1	1	56	1	2	2	2		1	1	11/06/2007		1	1	1	2	1	23/04/2013	2	2	0	#NULL!	1	2		0	2		1		#NULL!	0	0	0	1	1	#NULL!
190	1	1	67	4	2	1	2		4	2			9	4	#NULL!	#NULL!	1	24/04/2013	2	2	0	#NULL!	1	2		1	2		2		#NULL!	1	0	0	2	3	#NULL!
191	2	1	28	8	2	1	2		4	1	#REF!	18/07/2013	1	1	1	2	1	30/07/2013	2	2	0	#NULL!	2	2		1	2		1		#NULL!	0	0	0	1	1	0
192	1	1	35	8	2	2	2		3	2			8	4	#NULL!	#NULL!	1	23/05/2013	2	1	2	1	1	1	28/05/2013	0	2		2		#NULL!	0	0	0	2	3	#NULL!
193	1	2	28	2	2	1	2		1	1	03/06/2013		1	1	1	#NULL!	1	23/05/2013	2	1	2	1	1	2		0	2		2		#NULL!	0	0	0	1	1	#NULL!
194	1	2	34	3	2	2	2		4	2			9	4	#NULL!	#NULL!	1	23/05/2013	2	1	2	1	2	2		1	2		1		#NULL!	1	0	0	2	3	#NULL!
195	1	2	24	1	2	2	2		1	1	22/08/2012		1	1	1	#NULL!	1	23/05/2013	2	1	2	1	2	2		1	2		1		#NULL!	0	0	0	1	1	#NULL!
196	1	2	72	4	2	1	2		4	#NULL!		11/06/2013	2	3	#NULL!	#NULL!	1	09/05/2013	2	1	2	1	1	2		1	2		2		#NULL!	0	0	0	3	4	#NULL!
197	1	2	54	3	2	1	2		1	1	05/06/2009		1	1	1	#NULL!	1	09/05/2013	2	1	2	1	1	2		1	1	10/07/2013	1		#NULL!	0	0	0	1	1	#NULL!
198	1	1	35	8	2	2	2		3	2			8	4	#NULL!	#NULL!	#NULL!		3	2	0	#NULL!	#NULL!	2		0	#NULL!		#NULL!		#NULL!	0	0	#NULL!	2	3	#NULL!
199	1	2	33	4	2	1	2		3	2			8	4	#NULL!	#NULL!	1	13/05/2013	2	1	2	1	2	2		1	2		1		#NULL!	0	0	0	2	3	#NULL!
200	1	2	23	8	2	1	2		1	1	18/03/2008		1	1	1	#NULL!	1	15/05/2013	2	1	2	1	1	2		1	2		1		#NULL!	0	0	0	1	1	#NULL!
201	1	1	54	2	2	2	1	14/08/2009	4	1	#REF!	28/07/2013	1	1	1	2	1	15/05/2013	2	1	2	1	1	2		1	2		2		#NULL!	0	0	0	1	1	#NULL!
202	1	2	42	6	2	1	1	19/06/2001	4	2		05/11/2013	2	3	#NULL!	#NULL!	1	13/05/2013	2	1	2	1	1	2		1	2		2		#NULL!	0	0	0	3	4	#NULL!
203	1	2	31	4	2	1	2		1	1	#REF!	17/05/2013	1	1	1	#NULL!	1	15/05/2013	2	1	2	1	1	2		1	2		1		#NULL!	0	0	0	1	1	#NULL!
204	1	1	37	1	2	2	2		1	1	28/08/2008		1	1	1	2	1	15/05/2013	2	1	2	1	1	2		1	2		1		#NULL!	0	0	0	1	1	#NULL!
205	1	2	34	5	2	1	2		1	1	20/03/2013		1	1	1	2	1	15/05/2013	2	1	2	1	2	2		1	2		1		#NULL!	0	0	0	1	1	#NULL!
206	1	1	45	1	2	2	1	01/01/2011	4	1	19/05/2011	19/05/2013	1	1	1	2	1	15/05/2013	2	2	0	1	2	2		1	2		1		#NULL!	0	0	0	1	1	0
207	1	2	42	2	2	2	2		4	1	22/05/2013	22/05/2013	1	1	1	1	1	20/05/2013	2	1	1	1	2	1	22/05/2013	1	2		1		#NULL!	0	0	0	1	1	2
208	1	1	33	4	2	1	2		1	2	#REF!		1	2	1	#NULL!	1	20/05/2013	2	1	2	1	1	2		1	1	24/05/2013	4	25/05/2013	1	0	1	1	1	2	#NULL!
209	1	1	42	2	2	2	1		1	1	27/02/2007		1	1	1	#NULL!	1	21/05/2013	2	1	2	1	2	2		0	2		4		1	0	1	1	1	1	#NULL!
210	1	2	27	104	2	1	1		4	2		16/08/2013	2	3	#NULL!	#NULL!	1	21/05/2013	2	1	2	1	1	2		1	2		2		#NULL!	0	0	0	3	4	#NULL!
211	1	1	58	20	2	2	2		1	1	06/03/2013		1	1	1	#NULL!	1	23/05/2013	2	1	2	1	1	1	23/05/2013	0	1		4		1	0	1	1	1	1	#NULL!
212	1	1	44	1	2	2	2		1	1	#REF!		1	1	1	#NULL!	1	24/05/2013	2	1	2	1	1	2		0	1		4		1	0	1	1	1	1	#NULL!
213	1	1	31	2	2	2	2		4	1	#REF!	24/05/2013	1	1	1	2	1	27/05/2013	1	2	0	1	1	1	29/05/2013	0	2		1		#NULL!	0	0	0	1	1	1
214	1	2	38	2	2	2	2		4	2		27/08/2013	2	3	#NULL!	#NULL!	1	27/05/2013	2	2	0	#NULL!	2	2		1	2		1		#NULL!	0	0	0	3	4	13
215	1	2	33	1	2	2	2		4	2		27/05/2013	2	3	#NULL!	#NULL!	1	28/05/2013	2	1	2	1	1	2		1	2		1		#NULL!	0	0	0	3	4	#NULL!
216	1	2	20	2	2	2	2		1	1	03/10/2012		1	1	1	#NULL!	1	29/05/2013	2	1	2	1	2	2		1	2		1		#NULL!	0	0	0	1	1	#NULL!
217	1	1	26	2	2	2	2		4	2			9	4	#NULL!	#NULL!	1	30/05/2013	2	2	0	#NULL!	#NULL!	2		0	#NULL!		3		#NULL!	1	0	#NULL!	2	3	#NULL!
218	1	1	53	3	2	2	2		1	1	08/05/2013		1	1	1	2	1	23/05/2013	2	1	2	1	1	2		1	1	27/08/2013	4		1	0	1	1	1	1	#NULL!
219	1	2	23	2	2	1	2		1	1	#REF!		1	1	#NULL!	#NULL!	1	30/05/2013	2	2	0	#NULL!	1	2		0	#NULL!		3		#NULL!	0	0	#NULL!	1	1	#NULL!
220	1	1	26	4	2	1	2		3	#NULL!			8	4	#NULL!	#NULL!	1	30/05/2013	2	1	2	1	1	2		0	2		2		#NULL!	0	0	0	2	3	#NULL!
221	1	1	73	1	1	2	2		4	2			9	4	#NULL!	#NULL!	1	30/05/2013	2	1	0	1	1	2		0	2		4	30/05/2013	1	1	1	1	2	3	#NULL!
222	1	1	32	3	2	2	2		4	2			9	4	#NULL!	#NULL!	1	30/05/2013	2	1	2	1	1	2		1	2		1		#NULL!	1	0	0	2	3	#NULL!
223	1	1	50	8	2	1	2		4	1	#REF!	06/06/2013	1	1	1	#NULL!	1	05/06/2013	1	2	0	1	2	1	06/06/2013	0	2		1		#NULL!	0	0	0	1	1	1
224	1	1	45	12	1	1	2		4	2		06/06/2013	2	3	#NULL!	#NULL!	1	07/06/2013	2	1	2	1	1	2		1	2		2		#NULL!	0	0	0	3	4	#NULL!
225	1	1	30	4	2	2	2		4	1	#REF!	08/06/2013	1	1	1	#NULL!	1	10/06/2013	1	2	0	1	2	1	20/08/2013	1	2		1		#NULL!	0	0	0	1	1	70
226	1	2	57	3	2	2	2		1	1	11/01/2007		1	1	#NULL!	#NULL!	1	11/06/2013	2	1	2	1	2	2		1	2		1		#NULL!	0	0	0	1	1	#NULL!
227	1	1	20	3	1	2	2		4	#NULL!			9	4	#NULL!	#NULL!	1	11/06/2013	2	1	2	1	2	2		1	2		1		#NULL!	1	0	0	2	3	#NULL!
228	1	1	50	4	2	2	2		4	#NULL!			9	4	#NULL!	#NULL!	1	13/06/2013	2	1	2	1	2	2		1	2		1		#NULL!	1	0	0	2	3	#NULL!
229	1	2	38	8	2	1	2		1	1	04/03/2008		1	1	1	2	1	13/06/2013	2	1	2	1	1	2		1	2		1		#NULL!	0	0	0	1	1	#NULL!
230	1	2	59	2	2	1	2		4	#NULL!			9	4	#NULL!	#NULL!	1	14/06/2013	2	1	2	1	2	2		1	2		1		#NULL!	1	0	0	2	3	#NULL!
231	1	2	48	4	2	1	2		1	2	#REF!		1	2	1	2	1	14/06/2013	2	1	2	1	1	2		0	2		4	07/07/2013	1	0	1	1	1	2	#NULL!
232	1	2	48	2	2	2	2		4	2		19/06/2013	2	3	#NULL!	#NULL!	1	18/06/2013	2	1	2	1	2	2		1	2		1		#NULL!	0	0	0	3	4	#NULL!
233	1	2	59	3	2	1	2		1	1	#REF!		1	1	1	2	1	18/06/2013	2	1	2	1	#NULL!	2		0	#NULL!		1		#NULL!	0	0	0	1	1	#NULL!
234	1	2	32	2	2	2	2		1	1	22/12/2011		1	1	1	#NULL!	1	24/06/2013	2	1	2	1	1	2		1	2		1		#NULL!	0	0	0	1	1	#NULL!
235	1	2	29	4	2	1	2		1	1	#REF!		1	1	1	2	1	24/06/2013	2	1	2	1	2	2		1	2		1		#NULL!	0	0	0	1	1	#NULL!
236	1	2	45	2	2	2	2		1	1	15/05/2013		1	1	1	2	1	28/06/2013	2	1	2	1	1	1	26/08/2013	0	1	19/08/2013	1		#NULL!	0	0	0	1	1	#NULL!
237	1	1	70	8	2	2	2		1	1	10/05/2006		1	1	#NULL!	#NULL!	1	26/06/2013	2	1	2	1	#NULL!	2		0	1		4		1	0	1	1	1	1	#NULL!
238	1	2	48	1	2	2	2		4	#NULL!		21/11/2013	2	3	#NULL!	#NULL!	1	26/03/2013	2	1	2	1	1	2		1	2		2		#NULL!	0	0	0	3	4	#NULL!
239	1	2	28	#NULL!	2	2	2		4	2			9	4	#NULL!	#NULL!	1	26/03/2013	2	1	2	1	1	2		0	#NULL!		3		#NULL!	1	0	#NULL!	2	3	#NULL!
240	1	1	45	1	2	2	1	01/01/2010	1	1	25/07/2005		1	1	1	2	1	27/06/2013	2	1	2	1	1	2		1	2		2		#NULL!	0	0	0	1	1	#NULL!
241	1	1	31	4	2	2	2		3	#NULL!			8	4	#NULL!	#NULL!	1	27/06/2013	2	2	0	#NULL!	1	2		1	2		1		#NULL!	0	0	0	2	3	0
242	1	1	38	2	1	2	2		1	1	03/01/2011		1	1	1	2	1	27/06/2013	2	1	2	1	1	2		0	1		4	01/08/2013	1	0	1	1	1	1	#NULL!
243	1	2	22	3	2	2	2		4	#NULL!		16/12/2013	2	3	#NULL!	#NULL!	1	27/06/2013	2	1	2	1	1	2		1	2		1		#NULL!	0	0	0	3	4	#NULL!
244	1	1	52	1	2	2	1	01/01/1992	1	1	01/11/2006		1	1	1	2	1	27/06/2013	2	1	0	1	1	2		0	1	13/11/2013	4	15/11/2013	1	0	1	1	1	1	#NULL!
245	1	2	61	2	2	2	2		1	1	01/01/2006		1	1	1	2	1	27/06/2013	2	1	2	1	1	1		1	2		1		#NULL!	0	0	0	1	1	#NULL!
246	1	2	41	4	2	2	2		1	1	06/11/2013		1	1	1	#NULL!	1	28/06/2013	2	1	2	1	1	2		0	#NULL!		3		#NULL!	0	0	#NULL!	1	1	#NULL!
247	1	1	49	3	1	2	2		4	#NULL!		01/07/2013	2	3	#NULL!	#NULL!	1	28/06/2013	1	2	0	1	2	1	28/06/2013	1	2		1		#NULL!	0	0	0	3	4	2
248	1	1	59	8	2	2	2		3	2			8	4	#NULL!	#NULL!	1	01/07/2013	2	1	2	1	1	2		1	2		1		#NULL!	0	0	0	2	3	#NULL!
249	1	2	22	2	2	2	2		4	#NULL!		27/09/2013	2	3	#NULL!	#NULL!	1	03/07/2013	2	1	2	1	2	2		1	1	26/07/2013	1		#NULL!	0	0	0	3	4	#NULL!
250	1	2	25	2	2	2	2		3	2			8	4	#NULL!	#NULL!	1	03/07/2013	2	1	2	1	2	2		1	2		1		#NULL!	0	0	0	2	3	#NULL!
251	1	2	35	1	2	2	2		1	2	#REF!		1	2	1	2	1	03/07/2013	2	1	2	1	1	1	04/07/2013	0	1	28/08/2013	4	29/08/2013	1	0	1	1	1	2	#NULL!
252	1	2	54	3	2	1	2		4	2			9	4	#NULL!	#NULL!	1	06/07/2013	2	2	0	#NULL!	1	2		0	#NULL!		3		#NULL!	1	0	#NULL!	2	3	#NULL!
253	1	1	50	8	2	#NULL!	2		3	#NULL!			8	4	#NULL!	#NULL!	1	04/07/2013	2	1	2	1	1	2		0	2		4	17/09/2013	1	0	1	1	2	3	#NULL!
254	1	2	24	#NULL!	2	1	2		1	1	#REF!		1	1	1	2	1	04/07/2013	2	1	2	1	1	2		1	2		2		#NULL!	0	0	0	1	1	#NULL!
255	1	2	43	3	2	2	2		4	1	#REF!	12/07/2013	1	1	1	1	1	04/07/2013	2	1	2	1	2	2		0	2		1		#NULL!	0	0	0	1	1	#NULL!
256	1	2	56	3	2	2	1		1	1	#REF!		1	1	1	2	1	04/07/2013	2	1	2	1	1	2		1	2		1		#NULL!	0	0	0	1	1	#NULL!
257	1	1	33	2	2	2	1	01/09/2010	1	1	#REF!		1	1	1	#NULL!	1	06/07/2013	2	1	2	1	#NULL!	2		0	#NULL!		3		#NULL!	0	0	#NULL!	1	1	#NULL!
258	1	2	39	#NULL!	2	1	2		4	#NULL!		25/07/2013	2	3	#NULL!	#NULL!	1	04/07/2013	2	2	0	#NULL!	1	2		1	2		1		#NULL!	0	0	0	3	4	0
259	1	1	71	1	1	2	2		4	#NULL!		11/07/2013	2	3	#NULL!	#NULL!	1	06/07/2013	2	1	2	1	1	1	11/07/2013	1	2		1		#NULL!	0	0	0	3	4	#NULL!
260	1	2	46	3	2	2	1	01/09/2003	1	1	#REF!		1	1	1	2	1	14/07/2013	2	1	2	1	1	2		1	2		1		#NULL!	0	0	0	1	1	#NULL!
261	1	2	32	3	2	1	2		4	1	#REF!	14/10/2013	1	1	1	2	1	12/07/2013	2	1	2	1	1	2		0	2		1		#NULL!	0	0	0	1	1	#NULL!
262	1	1	50	4	2	1	2		1	2	#REF!		1	2	#NULL!	#NULL!	1	14/07/2013	2	1	1	1	2	1	15/07/2013	1	1	05/07/2013	4	29/07/2013	1	0	1	1	1	2	1
263	1	2	30	#NULL!	2	2	1	06/01/2010	4	1	29/11/2005	06/11/2013	1	1	1	2	1	19/07/2013	2	2	0	#NULL!	1	2		1	2		1		#NULL!	0	0	0	1	1	0
264	1	2	89	8	2	1	2		4	#NULL!		08/10/2013	2	3	#NULL!	#NULL!	1	17/07/2013	2	1	2	1	1	2		1	2		1		#NULL!	0	0	0	3	4	#NULL!
265	1	1	41	4	2	1	1	01/01/2011	1	2	#REF!		1	2	#NULL!	2	1	19/07/2013	2	2	0	#NULL!	2	2		1	2		1		#NULL!	0	0	0	1	2	0
266	1	2	63	2	2	2	2		3	#NULL!			8	4	#NULL!	#NULL!	1	19/07/2013	2	1	2	1	2	2		1	2		1		#NULL!	0	0	0	2	3	#NULL!
267	1	2	33	2	2	2	2		4	1	16/11/2004	10/10/2013	1	1	1	2	1	19/07/2013	2	2	0	#NULL!	1	2		1	2		1		#NULL!	0	0	0	1	1	0
268	1	2	72	3	2	2	1	01/01/2010	4	#NULL!			9	4	#NULL!	#NULL!	1	19/07/2013	2	1	2	1	1	2		1	2		1		#NULL!	1	0	0	2	3	#NULL!
269	2	1	55	3	2	2	2		1	1	17/07/2012		1	1	1	2	1	19/07/2013	2	2	0	#NULL!	1	2		1	2		1		#NULL!	0	0	0	1	1	0
270	1	2	42	3	2	2	2		4	#NULL!		07/08/2013	2	3	#NULL!	#NULL!	1	24/07/2013	2	1	0	1	1	2		1	2		1		#NULL!	0	0	0	3	4	0
271	1	2	67	4	2	2	1	01/01/2007	1	1	16/03/2007		1	1	1	2	1	25/07/2013	2	2	0	#NULL!	2	2		1	2		1		#NULL!	0	0	0	1	1	0
272	1	1	41	4	2	1	2		4	1	#REF!	22/07/2013	1	1	1	2	1	19/07/2013	2	2	0	#NULL!	1	2		1	2		1		#NULL!	0	0	0	1	1	57
273	1	1	36	4	1	2	2		4	1	#REF!		1	1	1	2	1	25/07/2013	2	1	0	1	1	2		1	1		4	14/08/2013	1	0	1	1	1	1	8
274	1	2	57	4	2	2	2		4	1	#REF!	23/07/2013	1	1	1	2	1	26/07/2013	2	1	2	1	2	2		1	1	10/08/2013	4	14/08/2013	1	0	1	1	1	1	#NULL!
275	1	2	34	4	2	2	1	01/01/2012	1	1	19/08/2008		1	1	1	2	1	26/07/2013	2	1	2	1	1	2		1	2		1		#NULL!	0	0	0	1	1	#NULL!
276	1	2	27	4	2	2	2		4	2	#REF!	31/07/2013	1	2	1	1	1	26/07/2013	2	1	2	1	1	1		1	2		1		#NULL!	0	0	0	1	2	#NULL!
277	1	2	39	6	2	1	1	01/01/2006	1	1	01/01/2006		1	1	1	2	1	26/07/2013	2	1	0	1	1	2		1	2		1		#NULL!	0	0	0	1	1	0
278	1	1	53	2	2	2	1	01/01/2012	1	1	01/01/2008		1	1	1	2	1	26/07/2013	2	1	2	1	1	2		1	2		1		#NULL!	0	0	0	1	1	#NULL!
279	1	1	61	2	2	2	2		3	#NULL!			8	4	#NULL!	#NULL!	1	26/07/2013	2	1	2	1	1	2		0	2		1		#NULL!	0	0	0	2	3	#NULL!
280	1	2	60	4	2	1	2		1	1	#REF!		1	1	1	2	1	26/07/2013	2	1	2	1	2	2		1	2		1		#NULL!	0	0	0	1	1	#NULL!
281	1	2	60	4	2	1	2		1	1	#REF!		1	1	#NULL!	#NULL!	1	26/07/2013	2	1	2	1	#NULL!	2		0	#NULL!		#NULL!		#NULL!	0	0	#NULL!	1	1	#NULL!
282	1	1	38	3	2	2	2		3	#NULL!			8	4	#NULL!	#NULL!	1	29/07/2013	2	1	2	1	1	2		1	2		1		#NULL!	0	0	0	2	3	#NULL!
283	1	2	36	2	2	2	1	31/05/2006	1	1	19/05/2007		1	1	1	2	1	05/08/2013	2	1	0	1	1	2		1	2		1		#NULL!	0	0	0	1	1	0
284	1	1	31	16	2	2	2		1	1	06/05/2009		1	1	1	2	1	05/08/2013	2	1	2	1	1	2		1	2		1		#NULL!	0	0	0	1	1	#NULL!
285	1	2	40	5	1	2	2		3	2			8	4	#NULL!	#NULL!	1	05/08/2013	2	1	2	1	#NULL!	2		0	#NULL!		#NULL!		#NULL!	0	0	#NULL!	2	3	#NULL!
286	1	1	30	4	2	2	1		4	#NULL!			9	4	#NULL!	#NULL!	1	05/08/2013	2	2	0	#NULL!	#NULL!	2		0	#NULL!		#NULL!		#NULL!	1	0	#NULL!	2	3	#NULL!
287	1	2	43	4	2	2	2		1	1	#REF!		1	1	#NULL!	1	1	05/08/2013	2	2	0	#NULL!	1	1	07/08/2013	0	1	07/08/2013	4	04/09/2013	#NULL!	0	1	1	1	1	6
288	1	1	47	3	1	2	2		4	#NULL!			9	4	#NULL!	#NULL!	1	05/08/2013	2	2	0	#NULL!	#NULL!	2		0	#NULL!		4	27/09/2013	1	1	1	1	2	3	#NULL!
289	1	1	36	4	2	2	2		3	#NULL!			8	4	#NULL!	#NULL!	1	05/08/2013	2	2	0	#NULL!	2	2		1	2		1		#NULL!	0	0	0	2	3	0
290	1	2	24	3	2	2	2		1	1	30/04/2013		1	1	1	2	1	06/08/2013	2	1	2	1	1	2		1	2		1		#NULL!	0	0	0	1	1	#NULL!
291	1	2	20	2	2	2	2		1	1	#REF!		1	1	1	2	1	06/08/2013	2	1	2	1	1	2		1	2		1		#NULL!	0	0	0	1	1	#NULL!
292	1	2	20	4	2	2	2		1	1	02/07/2013		1	1	1	2	1	06/08/2013	2	1	2	1	1	2		1	1	04/08/2013	4	10/08/2013	1	0	1	1	1	1	#NULL!
293	1	2	64	3	1	2	2		3	#NULL!			8	4	2	2	1	06/08/2013	2	1	2	1	2	2		1	1	12/08/2013	4	18/08/2013	1	0	1	1	2	3	#NULL!
294	1	2	24	3	2	1	2		4	1	#REF!	07/08/2013	1	1	1	2	1	06/08/2013	2	1	2	1	1	2		1	2		1		#NULL!	0	0	0	1	1	#NULL!
295	1	2	62	4	2	2	1	01/01/2011	4	#NULL!		30/08/2013	2	3	#NULL!	#NULL!	1	07/08/2013	2	1	2	1	1	1	15/08/2013	1	1	19/12/2013	2		#NULL!	0	0	0	3	4	#NULL!
296	1	2	37	2	2	1	1		1	1	20/06/2006		1	1	#NULL!	#NULL!	1	07/08/2013	2	1	2	1	#NULL!	2		0	#NULL!		#NULL!		#NULL!	0	0	#NULL!	1	1	#NULL!
297	1	2	21	3	2	2	2		4	2		09/09/2013	2	3	#NULL!	#NULL!	1	06/08/2013	2	1	2	1	2	2		1	2		1		#NULL!	0	0	0	3	4	#NULL!
298	1	2	24	2	2	2	2		1	2	#REF!		1	2	1	2	1	08/08/2013	2	2	0	#NULL!	2	2		1	2		1		#NULL!	0	0	0	1	2	0
299	1	2	35	5	2	2	1	01/02/2010	4	1	#REF!		1	1	1	2	1	12/08/2013	2	1	2	1	1	2		1	1	08/08/2013	2		#NULL!	0	0	0	1	1	#NULL!
300	1	1	28	5	2	2	2		4	1	#REF!	21/08/2013	1	1	1	2	1	12/08/2013	1	2	0	1	2	1	15/08/2013	0	2		1		#NULL!	0	0	0	1	1	2
301	1	2	60	6	2	2	2		4	1	#REF!	03/10/2013	1	1	1	2	1	12/08/2013	2	1	2	1	1	2		1	2		1		#NULL!	0	0	0	1	1	#NULL!
302	1	1	37	4	2	2	2		4	#NULL!		14/08/2013	2	3	#NULL!	#NULL!	1	13/08/2013	2	1	0	1	1	2		1	2		1		#NULL!	0	0	0	3	4	0
303	1	2	52	3	2	2	1	04/09/2009	1	1	01/01/2012		1	1	1	2	1	12/08/2013	2	1	2	1	1	2		1	2		1		#NULL!	0	0	0	1	1	#NULL!
304	1	2	35	4	2	2	2		4	#NULL!		15/08/2013	2	3	#NULL!	#NULL!	1	14/08/2013	1	2	0	1	1	1	15/08/2013	1	2		1		#NULL!	0	0	0	3	4	1
305	1	2	40	5	2	2	2		1	1	19/04/2007		1	1	1	2	1	14/08/2013	2	1	2	1	1	2		1	2		1		#NULL!	0	0	0	1	1	#NULL!
306	1	1	49	#NULL!	2	2	1	01/01/2011	1	1	21/12/2010		1	1	1	2	1	14/08/2013	2	1	2	1	1	2		1	2		1		#NULL!	0	0	0	1	1	#NULL!
307	1	2	41	3	2	2	2		1	1	12/08/2010		1	1	1	2	1	14/08/2013	2	1	2	1	1	2		1	2		2		#NULL!	0	0	0	1	1	#NULL!
308	1	1	74	16	2	1	2		1	1	01/01/2009		1	1	1	2	1	14/08/2013	2	1	2	1	1	2		1	2		1		#NULL!	0	0	0	1	1	#NULL!
309	1	2	28	4	2	2	2		4	2		14/09/2013	2	3	#NULL!	2	1	14/08/2013	2	1	2	1	1	2		1	2		1		#NULL!	0	0	0	3	4	#NULL!
310	1	1	48	3	2	2	2		1	1	13/12/2013		1	1	1	2	1	14/08/2013	2	1	2	1	1	2		1	2		1		#NULL!	0	0	0	1	1	#NULL!
311	1	2	48	2	2	2	2		2	#NULL!		14/08/2013	2	3	#NULL!	#NULL!	1	15/08/2013	2	1	2	1	2	2		1	2		1		#NULL!	0	0	0	3	4	#NULL!
312	1	2	25	3	2	2	2		1	1	03/05/2011		1	1	1	2	1	14/08/2013	2	1	2	1	1	2		1	2		1		#NULL!	0	0	0	1	1	#NULL!
313	1	2	40	6	2	#NULL!	2		4	#NULL!		21/08/2013	2	3	#NULL!	#NULL!	1	19/08/2013	2	1	1	1	2	1	21/08/2013	1	2		2		#NULL!	0	0	0	3	4	2
314	1	1	25	8	2	2	2		1	2	#REF!		1	2	#NULL!	2	1	20/08/2013	2	1	2	1	1	2		0	#NULL!		3		#NULL!	0	0	#NULL!	1	2	#NULL!
315	1	1	28	1	2	2	2		1	#NULL!	#REF!		1	2	2	2	1	22/08/2013	2	2	0	#NULL!	1	2		0	2		4		1	0	1	1	1	2	#NULL!
316	1	1	38	3	2	2	2		4	#NULL!		28/08/2013	2	3	#NULL!	#NULL!	1	21/08/2013	2	1	2	1	2	2		1	2		1		#NULL!	0	0	0	3	4	#NULL!
317	1	1	35	4	2	2	1	26/04/2011	4	2		03/09/2013	2	3	#NULL!	#NULL!	1	09/02/2013	2	2	0	1	1	2		1	2		1		#NULL!	0	0	0	3	4	245
318	1	1	50	3	2	2	2		4	1	#REF!	29/08/2013	1	1	1	1	1	02/09/2013	2	1	2	1	2	2		1	2		1		#NULL!	0	0	0	1	1	#NULL!
319	1	1	35	5	2	2	2		1	1	06/06/2012		1	1	#NULL!	#NULL!	1	29/08/2013	2	1	2	1	2	2		0	#NULL!		3		#NULL!	0	0	#NULL!	1	1	#NULL!
320	1	2	45	4	2	1	2		3	2			8	4	2	2	1	29/08/2013	2	1	2	1	2	2		1	2		1		#NULL!	0	0	0	2	3	#NULL!
321	1	1	52	3	2	2	1	08/01/1976	1	1	08/08/2012		1	1	#NULL!	#NULL!	1	02/09/2013	2	1	2	1	2	2		1	2		1		#NULL!	0	0	0	1	1	#NULL!
322	1	2	36	1	2	2	2		1	1	01/01/2005		1	1	1	2	1	09/09/2013	2	2	0	#NULL!	2	2		1	2		1		#NULL!	0	0	0	1	1	0
323	2	2	24	1	2	2	2		1	1	19/03/2013		1	1	1	2	1	12/08/2013	2	1	2	1	1	2		0	1		4	05/01/2014	1	0	1	1	1	1	#NULL!
324	1	2	44	2	2	2	2		4	2		15/04/2013	2	3	2	2	2		3	2	0	#NULL!	2	2		1	1	04/07/2013	1		#NULL!	0	0	0	3	4	151
325	1	2	28	8	2	1	2		2	#NULL!		14/03/2013	2	3	#NULL!	#NULL!	1	16/09/2013	2	2	0	#NULL!	1	2		1	1	09/12/2013	2		#NULL!	0	0	0	3	4	252
326	1	1	40	3	2	2	2		1	1	09/02/2012		1	1	2	2	2		3	2	0	#NULL!	2	2		0	2		1		#NULL!	0	0	0	1	1	#NULL!
327	1	2	60	4	2	1	1	23/01/2013	1	1	09/01/2013		1	1	1	2	1		3	2	0	#NULL!	#NULL!	2		0	#NULL!		#NULL!		#NULL!	0	0	#NULL!	1	1	#NULL!
328	1	1	31	1	2	2	2		4	#NULL!			9	4	#NULL!	#NULL!	1		3	2	0	#NULL!	1	2		1	2		1		#NULL!	1	0	0	2	3	0
329	1	2	23	2	2	1	2		4	#NULL!			9	4	2	2	2		3	2	0	#NULL!	2	2		0	2		3		#NULL!	1	0	#NULL!	2	3	#NULL!
330	1	1	36	#NULL!	2	1	1		3	#NULL!			8	4	#NULL!	#NULL!	1	11/03/2013	3	2	0	#NULL!	1	2		1	2		1		#NULL!	0	0	0	2	3	145
331	1	1	37	1	2	2	2		1	1	23/01/2013		1	1	#NULL!	#NULL!	3		3	2	0	#NULL!	#NULL!	2		0	#NULL!		#NULL!		#NULL!	0	0	#NULL!	1	1	#NULL!
332	1	2	37	1	2	2	2		1	2	#REF!		1	2	1	2	2		3	2	0	#NULL!	2	2		0	2		1		#NULL!	0	0	0	1	2	#NULL!
333	1	1	35	1	2	2	2		1	1	13/02/2013		1	1	1	2	2		3	2	0	#NULL!	1	2		1	2		1		#NULL!	0	0	0	1	1	41
334	1	1	24	2	2	2	1	01/01/2011	4	#NULL!			9	4	#NULL!	#NULL!	#NULL!		3	2	0	#NULL!	#NULL!	2		0	#NULL!		3		#NULL!	1	0	#NULL!	2	3	#NULL!
335	1	1	42	1	1	2	2		4	#NULL!			9	4	#NULL!	#NULL!	2		3	2	0	#NULL!	2	2		0	2		2		#NULL!	1	0	0	2	3	#NULL!
336	1	1	23	5	2	2	2		4	#NULL!			9	4	#NULL!	#NULL!	2		3	2	0	#NULL!	2	2		1	2		1		#NULL!	1	0	0	2	3	0
337	1	1	31	6	2	2	2		1	1	11/04/2013		1	1	#NULL!	1	2		3	2	0	#NULL!	1	2		0	2		4	17/06/2013	1	0	1	1	1	1	#NULL!
338	1	2	27	4	2	2	2		4	1	#REF!	04/06/2013	1	1	1	#NULL!	2		3	2	0	#NULL!	2	2		1	2		1		#NULL!	0	0	0	1	1	0
339	1	1	30	4	2	2	2		3	#NULL!			8	4	#NULL!	#NULL!	2		3	2	0	#NULL!	1	2		0	1	13/08/2013	4	14/08/2013	1	0	1	1	2	3	#NULL!
340	1	2	32	2	2	#NULL!	2		4	2	#REF!	06/08/2013	1	2	1	1	2		3	2	0	#NULL!	2	2		1	2		1		#NULL!	0	0	0	1	2	0
341	1	2	30	3	2	2	1	08/06/2012	1	2	#REF!		1	2	1	2	2		3	2	0	#NULL!	1	2		1	2		1		#NULL!	0	0	0	1	2	0
342	1	1	29	5	2	2	2		3	#NULL!			8	4	#NULL!	#NULL!	1		1	2	0	1	#NULL!	1	24/06/2013	1	2		1		#NULL!	0	0	0	2	3	4
343	1	2	49	3	2	#NULL!	#NULL!		4	#NULL!			9	4	#NULL!	#NULL!	1	14/05/2013	2	2	0	#NULL!	1	2		1	2		1		#NULL!	1	0	0	2	3	1
344	1	1	46	4	2	2	1	01/01/2011	1	1	20/05/2010	11/09/2013	1	1	1	2	2		3	2	0	#NULL!	1	2		1	2		1		#NULL!	0	0	0	1	1	2
345	1	2	34	4	2	2	2		3	#NULL!			8	4	#NULL!	#NULL!	2		3	2	0	#NULL!	1	2		1	2		1		#NULL!	0	0	0	2	3	19
346	1	1	35	12	2	2	2		1	1	29/07/2013		1	1	1	2	2		3	2	0	#NULL!	1	2		0	1		4	15/09/2013	1	0	1	1	1	1	#NULL!
347	1	2	33	4	2	2	2		1	1	18/07/2006		1	1	1	2	2		3	2	0	#NULL!	2	2		1	2		1		#NULL!	0	0	0	1	1	19
348	1	1	62	3	1	2	2		3	#NULL!			8	4	#NULL!	#NULL!	1	18/09/2013	2	1	2	1	1	2		1	2		2		#NULL!	0	0	0	2	3	#NULL!
